# Supplementary material for: Whole Genome Sequencing of the First H3N8 Equine Influenza Virus Identified in Malaysia
Source: Pathogens. 2019 May 10;8(2):62. doi: 10.3390/pathogens8020062 (PMC6630255; doi:10.3390/pathogens8020062)
Supplement: Supplementary file 1 [file pathogens-08-00062-s001.zip]

Archive with 3 entries (3 files):
- SupplementaryFiles/Supplementary Figures S1.1-S1.12.docx
- SupplementaryFiles/Supplementary Table S1.docx
- SupplementaryFiles/Supplementary Table S2.docx
